# Supplementary material for: Learning Causal Biological Networks With the Principle of Mendelian Randomization
Source: Front Genet. 2019 May 21;10:460. doi: 10.3389/fgene.2019.00460 (PMC6536645; doi:10.3389/fgene.2019.00460)
Supplement: Supplementary file 2 [file Data_Sheet_2.xlsx]

## Sheet: Table S1
Table S1: An example of sequential testing with the LOND algorithm at an overall FDR of 0.05. For comparison, decisions for these statistical tests with the Bonferroni correction and the q value method [1] are listed as well. With the Bonferroni correction, the p value threshold is 0.05 divided by the total number of tests, although this number cannot be known before the network inference. With t…
		a=2				a=3				a=4
Statistical Test (i)	p value of Current Test (pi)	LOND Single-Test FDR (δi)	LOND No. of Rejections Before Current Test (D(i-1))	LOND Single-Test Significance Level (αi)	LOND Decision (Ri)	LOND Single-Test FDR (δi)	LOND No. of Rejections Before Current Test (D(i-1))	LOND Single-Test Significance Level (αi)	LOND Decision (Ri)	LOND Single-Test FDR (δi)	LOND No. of Rejections Before Current Test (D(i-1))	LOND Single-Test Significance Level (αi)	LOND Decision (Ri)	Bonferroni p Value Threshold	Bonferroni Decision	q-value (lambda=0.3)	q-value Decision
1	0.0619	0.0304	0	0.0304	0	0.0416	0	0.0416	0	0.0462	0	0.0462	0	0.0028	0	0.004	1
2	0.0043	0.0076	0	0.0076	1	0.0052	0	0.0052	1	0.0029	0	0.0029	0	0.0028	0	0.0003	1
3	2.68e-07	0.0034	1	0.0068	1	0.0015	1	0.003	1	0.00057	0	0.00057	1	0.0028	1	4.25e-08	1
4	0.0014	0.0019	2	0.0057	1	0.00065	2	0.002	1	0.00018	1	0.00036	0	0.0028	1	0.000117	1
5	1.62e-05	0.001216	3	0.0049	1	0.000333	3	0.0001	1	7.39e-05	1	0.0001478	1	0.0028	1	1.8e-06	1
6	0.0043	0.000844	4	0.0042	0	0.000193	4	0.000965	0	3.56e-05	2	0.0001068	0	0.0028	0	0.000299	1
7	0.0014	0.00062	4	0.0031	1	0.000121	4	0.000605	0	1.9242e-05	2	5.77259e-05	0	0.0028	1	0.000117	1
8	7.47e-10	0.000475	5	0.0028	1	8.13e-05	4	0.000407	1	1.12793e-05	2	3.38379e-05	1	0.0028	1	4.15e-10	1
9	2.68e-07	0.000375	6	0.0026	1	5.71e-05	5	0.000343	1	7.04161e-06	3	2.81664e-05	1	0.0028	1	4.25e-08	1
10	1.62e-05	0.000304	7	0.0024	1	4.16e-05	6	0.000291	1	4.62e-06	4	2.31e-05	1	0.0028	1	1.8e-06	1
11	7.47e-10	0.000251	8	0.0023	1	3.13e-05	7	0.00025	1	3.15552e-06	5	1.89331e-05	1	0.0028	1	4.15e-10	1
12	0.3137	0.000211	9	0.0021	0	2.41e-05	8	0.000217	0	2.22801e-06	6	1.55961e-05	0	0.0028	0	0.0193	1
13	0.0027	0.00018	9	0.0018	0	1.89e-05	8	0.00017	0	1.61759e-06	6	1.13231e-05	0	0.0028	1	0.000215	1
14	1.63e-07	0.000155	9	0.0016	1	1.52e-05	8	0.000137	1	1.20262e-06	6	8.41837e-06	1	0.0028	1	3.61e-08	1
15	2.12e-06	0.000135	10	0.0015	1	1.23e-05	9	0.000123	1	9.12593e-07	7	7.30074e-06	1	0.0028	1	2.94e-07	1
16	2.77e-05	0.000119	11	0.0014	1	1.02e-05	10	0.000112	1	7.04956e-07	8	6.3446e-06	0	0.0028	1	2.8e-06	1
17	9.26e-08	0.000105	12	0.0014	1	8.47e-06	11	0.000102	1	5.53154e-07	8	4.97839e-06	1	0.0028	1	3.43e-08	1
18	1.63e-07	9.38e-05	13	0.0013	1	7.13e-06	12	9.27e-05	1	4.40101e-07	9	4.40101e-06	1	0.0028	1	3.61e-08	1

## Sheet: Table S2
Table S2: The mean recall (in bold; with standard deviation below) between the inferred graph by each of the six methods and the truth. To control for multiple testing, we set the FDR to be 0.05 for MRPC, and the family-wise type I error rate to be 0.05 for mmhc and pc. No outlying expression was added in this simulation. We simulated 1000 data sets for each of the topologies using a linear regre…
		MRPC			mmhc			pc (Conservative=TRUE)			pc (Conservative=FALSE)			findr			cit			QPSO*
		Strength of Signal (𝞬)			Strength of Signal (𝞬)			Strength of Signal (𝞬)			Strength of Signal (𝞬)			Strength of Signal (𝞬)			Strength of Signal (𝞬)			Strength of Signal (𝞬)
		0.2	0.5	1	0.2	0.5	1	0.2	0.5	1	0.2	0.5	1	0.2	0.5	1	0.2	0.5	1	0.2	0.5	1
Sample=50	M1	0.0335	0.51	0.822	0.2075	0.659	0.738	0.123	0.454	0.5	0.144	0.46	0.5	0.015	0.253	0.73	0	0.036	0.579	0	0.175	0.725
		0.130939	0.398822	0.239527	0.355415	0.315941	0.249837	0.216605	0.144585	0	0.231987	0.153047	0	0.119538	0.428573	0.318907	0	0.185036	0.489897	0	0.37258	0.379577
	M2	0.035	0.3095	0.7145	0.2065	0.709	0.9525	0.124	0.478	0.883	0.1535	0.6325	0.935	NA			NA			0	0.125	0.575
		0.127637	0.255	0.252594	0.357401	0.368721	0.148377	0.216034	0.231451	0.211792	0.258369	0.351877	0.169717							0	0.319333	0.406364
	M4	0.0585	0.463	0.283	0.1445	0.44	0.3895	0.2805	0.877	0.8	0.265	0.8025	0.779	NA			NA			0.025	0.125	0.15
		0.22667	0.412069	0.366804	0.226762	0.162562	0.207564	0.44919	0.328602	0.4002	0.42715	0.34549	0.414525							0.111803	0.222131	0.235081
	Multi-parents	0.01775	0.1865	0.587	0.1885	0.63975	0.925	0.11775	0.48275	0.919	0.1545	0.72975	0.97475	NA			NA			0	0.1125	0.525
		0.0661575	0.175709	0.293073	0.240365	0.298532	0.175088	0.141306	0.259726	0.18567	0.228981	0.337292	0.110395							0	0.249671	0.396531
	Star	0.00725	0.1975	0.377625	0.159875	0.528875	0.767	0.111625	0.34525	0.451875	0.112	0.351	0.52725	0.00475	0.05575	0.6375	0	0.00175	0.22625	0	0.08125	0.1125
		0.0317954	0.159552	0.15693	0.15169	0.188825	0.147208	0.0916932	0.107827	0.0769694	0.101075	0.104421	0.137026	0.0638378	0.22619	0.378343	0	0.0261748	0.292548	0	0.123511	0.22176
	Layered	0.0026	0.1746	0.4867	0.187	0.6207	0.7855	0.1162	0.4156	0.5808	0.1409	0.4927	0.6573	0.0015	0.0534	0.5403	0	0	0.1274	0	0.08	0.135
		0.0159215	0.121448	0.125654	0.150777	0.163243	0.119054	0.0914654	0.0948981	0.113509	0.118959	0.141197	0.0990784	0.0229843	0.133515	0.190005	0	0	0.153208	0	0.0951453	0.279614
	Complex	0.239286	0.480929	0.533643	0.377727	0.563932	0.621182	0.307286	0.470571	0.490571	0.300571	0.466143	0.494786	NA			NA			0.403571	0.696429	0.725
		0.119144	0.107618	0.109253	0.0625606	0.0491388	0.0331842	0.124701	0.0980457	0.0965317	0.124945	0.097865	0.0996836							0.175385	0.103315	0.11879
Sample=200	M1	0.3115	0.974	0.998	0.514	0.72	0.747	0.4065	0.5	0.5	0.397	0.5	0.5	0.1225	0.9545	0.9905	0.008	0.477	0.9795	0.2	0.6	0.75
		0.369262	0.111069	0.0315753	0.391097	0.248318	0.250107	0.196332	0	0	0.215494	0	0	0.324575	0.190305	0.0931043	0.0862754	0.49721	0.111095	0.376968	0.261574	0.256495
	M2	0.2265	0.6125	0.991	0.537	0.9435	0.991	0.387	0.756	0.9755	0.5535	0.9705	0.977	NA			NA			0.05	0.725	0.725
		0.252014	0.208896	0.0665088	0.411461	0.158376	0.0665088	0.226456	0.250053	0.107988	0.372863	0.117871	0.104795							0.153897	0.255209	0.255209
	M4	0.3885	0.7635	0.997	0.3755	0.5	0.5	0.785	1	1	0.677	1	1	NA			NA			0.175	0.9	1
		0.419516	0.24976	0.0499349	0.216325	0	0	0.411028	0	0	0.397277	0	0							0.24468	0.205196	0
	Multi-parents	0.16225	0.6525	0.9965	0.5415	0.97075	0.998	0.4135	0.9145	0.9985	0.6935	0.997	0.9995	NA			NA			0.025	0.8125	0.8875
		0.170342	0.21804	0.0293873	0.310038	0.10108	0.0315753	0.197628	0.158002	0.0193164	0.355576	0.0314959	0.0111747							0.0769484	0.361603	0.171583
	Star	0.1265	0.872625	0.994125	0.512625	0.880125	0.898875	0.35375	0.5535	0.505625	0.357125	0.596625	0.5865	0.035625	0.851375	0.993125	0	0.19525	0.993	0.04375	0.3875	0.875
		0.136074	0.206207	0.0516844	0.21064	0.06344	0.0491607	0.106641	0.114677	0.045605	0.105569	0.108125	0.15055	0.183964	0.344303	0.0326063	0	0.245714	0.0397187	0.101591	0.300493	0
	Layered	0.0942	0.7565	0.8163	0.5262	0.83	0.8381	0.3763	0.5552	0.6849	0.4603	0.6727	0.7052	0.0276	0.7502	0.7699	0	0.259	0.7955	0.02	0.485	0.755
		0.101571	0.133924	0.0395711	0.183377	0.0915881	0.0834587	0.100391	0.0888868	0.0544514	0.147158	0.0814331	0.0251713	0.096993	0.214163	0.0634667	0	0.203471	0.0375654	0.0615587	0.271981	0.0686333
	Complex	0.348429	0.652857	0.692143	0.536773	0.665136	0.679159	0.482357	0.580571	0.654571	0.482571	0.584929	0.658857	NA			NA			0.628571	0.810714	0.817857
		0.110137	0.0629698	0.057167	0.0538002	0.0270699	0.025088	0.107909	0.106901	0.103835	0.107635	0.108834	0.106379							0.0944201	0.125389	0.0881697
Sample=500	M1	0.819	0.996	0.998	0.689	0.74	0.743	0.4965	0.5	0.5	0.5005	0.5	0.5	0.485	0.995	0.995	0.034	0.868	0.992	0.7	0.725	0.725
		0.299715	0.0445644	0.0315753	0.259512	0.249925	0.250027	0.0417072	0	0	0.0524643	0	0	0.498521	0.070569	0.070569	0.177131	0.333447	0.0627689	0.410391	0.255209	0.255209
	M2	0.4775	0.84	0.986	0.838	0.9845	0.992	0.525	0.9495	0.9685	0.9055	0.9745	0.9755	NA			NA			0.375	0.675	0.8
		0.125537	0.233355	0.0825276	0.254599	0.0867022	0.0627689	0.122024	0.15074	0.121542	0.204601	0.110054	0.107988							0.393199	0.24468	0.251312
	M4	0.6455	0.9955	1	0.4845	0.5	0.5	0.994	1	1	0.936	1	1	NA			NA			0.525	0.95	1
		0.29011	0.0472439	0	0.0867022	0	0	0.0772656	0	0	0.175883	0	0							0.302403	0.153897	0
	Multi-parents	0.44675	0.947	0.989	0.82225	0.99775	0.99975	0.58275	0.9945	0.99825	0.97525	0.99875	0.9985	NA			NA			0.575	0.95	0.8875
		0.131793	0.132603	0.0512994	0.210385	0.0325345	0.00790569	0.177472	0.0399543	0.0208536	0.109941	0.0176422	0.0193164							0.41438	0.102598	0.151201
	Star	0.629625	0.99975	0.999625	0.773375	0.893875	0.898875	0.499	0.532375	0.5	0.495	0.674	0.505375	0.25075	0.999625	0.999	0.00325	0.660125	0.9985	0.2125	0.59375	0.875
		0.246523	0.00558737	0.00683967	0.130331	0.0471602	0.0491607	0.0550752	0.102056	0	0.0341125	0.161923	0.0253698	0.432398	0.00883529	0.0157876	0.0277751	0.284144	0.0136175	0.247022	0.0555327	0
	Layered	0.5128	0.9674	0.9326	0.7484	0.8457	0.8456	0.5043	0.6372	0.6995	0.6162	0.7341	0.7073	0.2098	0.9101	0.6347	0.0019	0.6603	0.7995	0.23	0.67	0.67
		0.165963	0.0577978	0.0715707	0.12591	0.0807963	0.0806669	0.0430507	0.0931925	0.0192385	0.102899	0.0658143	0.030621	0.244302	0.133588	0.0494809	0.0191509	0.189446	0.0070569	0.227342	0.0923381	0.0923381
	Complex	0.412643	0.839357	0.854357	0.65875	0.742591	0.722932	0.707571	0.856571	0.848286	0.699357	0.858643	0.845214	NA			NA			0.717857	0.810714	0.807143
		0.103297	0.0822616	0.0515078	0.0445398	0.0160097	0.022539	0.117279	0.097881	0.10659	0.115704	0.097479	0.102896							0.121473	0.0811934	0.0985938
Sample=1000	M1	0.9785	0.999	0.997	0.672	0.7325	0.746	0.5	0.5	0.5	0.5	0.5	0.5	0.894	0.995	0.998	0.078	0.969	0.9885	0.725	0.625	0.825
		0.101479	0.0223495	0.0386328	0.237639	0.249512	0.250093	0	0	0	0	0	0	0.307178	0.070569	0.044699	0.261695	0.159889	0.0749892	0.255209	0.222131	0.24468
	M2	0.506	0.9775	0.9915	0.9035	0.9955	0.993	0.563	0.973	0.979	0.9705	0.9745	0.9755	NA			NA			0.75	0.85	0.8
		0.0588852	0.103704	0.0646679	0.197425	0.0472439	0.0587746	0.166008	0.113065	0.100345	0.117871	0.110054	0.107988							0.256495	0.235081	0.251312
	M4	0.89	1	1	0.5	0.5	0.5	1	1	1	0.997	1	1	NA			NA			0.95	1	1
		0.207227	0	0	0	0	0	0	0	0	0.0386328	0	0							0.153897	0	0
	Multi-parents	0.51	0.99325	0.9915	0.9015	1	1	0.644	0.9985	0.9985	0.99975	0.99775	0.99875	NA			NA			0.8875	0.9	0.875
		0.069136	0.0405411	0.04533	0.152302	0	0	0.203237	0.0193164	0.0193164	0.00790569	0.0236219	0.0176422							0.127604	0.125656	0.128247
	Star	0.958625	0.998875	0.99925	0.80675	0.89925	0.89675	0.519125	0.5075	0.50025	0.5005	0.536125	0.504875	0.76475	0.99925	0.99925	0.011625	0.969875	0.99875	0.54375	0.59375	0.875
		0.132202	0.0142148	0.0096582	0.0986238	0.0494533	0.0474124	0.0538773	0.0525263	0.00558737	0.00789382	0.103846	0.0242115	0.423888	0.0136793	0.0136793	0.0519199	0.0890423	0.0124436	0.142089	0.0555327	0
	Layered	0.8624	0.9907	0.9988	0.7758	0.8513	0.8438	0.5176	0.6924	0.6998	0.6238	0.7262	0.7066	0.6847	0.7052	0.5999	0.0221	0.7923	0.7996	0.63	0.69	0.755
		0.13418	0.0290578	0.010894	0.107452	0.0801544	0.0821481	0.0556177	0.0449918	0.0167404	0.0926399	0.0536324	0.0285877	0.273954	0.153872	0.0070739	0.0834779	0.079101	0.00631505	0.0864505	0.102084	0.0510418
	Complex	0.643143	0.999357	0.999857	0.712886	0.749909	0.749273	0.738357	0.954857	0.970571	0.738214	0.957786	0.971357	NA			NA			0.75	0.760714	0.789286
		0.0758998	0.00674912	0.00319278	0.0302715	0.00143524	0.004002	0.105114	0.0693821	0.0546249	0.105969	0.0662625	0.055733							0.123718	0.0875585	0.0850696

## Sheet: Table S3
Table S3: The mean precision (in bold; with standard deviation below) between the inferred graph by each of the six methods and the truth. To control for multiple testing, we set the FDR to be 0.05 for MRPC, and the family-wise type I error rate to be 0.05 for mmhc and pc. No outlying expression was added in this simulation. We simulated 1000 data sets for each of the topologies using a linear re…
		MRPC			mmhc			pc (Conservative=TRUE)			pc (Conservative=FALSE)			findr			cit			QPSO*
		Strength of Signal (𝞬)			Strength of Signal (𝞬)			Strength of Signal (𝞬)			Strength of Signal (𝞬)			Strength of Signal (𝞬)			Strength of Signal (𝞬)			Strength of Signal (𝞬)
		0.2	0.5	1	0.2	0.5	1	0.2	0.5	1	0.2	0.5	1	0.2	0.5	1	0.2	0.5	1	0.2	0.5	1
Sample=50	M1	0.0335	0.51	0.822	0.2075	0.659	0.738	0.123	0.454	0.5	0.144	0.46	0.5	0.015	0.253	0.73	0	0.036	0.579	0	0.175	0.725
		0.130939	0.398822	0.239527	0.355415	0.315941	0.249837	0.216605	0.144585	0	0.231987	0.153047	0	0.119538	0.428573	0.318907	0	0.185036	0.489897	0	0.37258	0.379577
	M2	0.035	0.3095	0.7145	0.2065	0.709	0.9525	0.124	0.478	0.883	0.1535	0.6325	0.935	NA			NA			0	0.125	0.575
		0.127637	0.255	0.252594	0.357401	0.368721	0.148377	0.216034	0.231451	0.211792	0.258369	0.351877	0.169717							0	0.319333	0.406364
	M4	0.0585	0.463	0.283	0.1445	0.44	0.3895	0.2805	0.877	0.8	0.265	0.8025	0.779	NA			NA			0.025	0.125	0.15
		0.22667	0.412069	0.366804	0.226762	0.162562	0.207564	0.44919	0.328602	0.4002	0.42715	0.34549	0.414525							0.111803	0.222131	0.235081
	Multi-parents	0.0355	0.3095	0.65275	0.341167	0.775	0.930583	0.21575	0.571667	0.924333	0.263333	0.856917	0.97925	NA			NA			0	0.15	0.625
		0.132315	0.250045	0.24117	0.412729	0.269367	0.166982	0.248145	0.223725	0.175712	0.322484	0.263218	0.0939958							0	0.318301	0.440544
	Star	0.027	0.494333	0.570583	0.445208	0.761758	0.848375	0.315167	0.482167	0.4879	0.309083	0.497858	0.571183	0.00475	0.05425	0.421715	0	0.005	0.390667	0	0.2125	0.195833
		0.113065	0.311664	0.180889	0.387599	0.183344	0.104647	0.227699	0.0806269	0.0571832	0.247447	0.0761881	0.117753	0.0638378	0.221951	0.343722	0	0.070569	0.454623	0	0.317007	0.357946
	Layered	0.013	0.463917	0.563692	0.4766	0.742575	0.815175	0.30595	0.490882	0.586567	0.350167	0.573483	0.664288	0.00125	0.0400923	0.178297	0	0	0.381833	0	0.2625	0.135
		0.0796074	0.224394	0.0890333	0.335491	0.141635	0.0949557	0.206222	0.0619167	0.102332	0.226134	0.108414	0.0748925	0.0191536	0.099119	0.0574502	0	0	0.398672	0	0.274761	0.279614
	Complex	0.320997	0.499962	0.580196	0.177918	0.306946	0.428612	0.28274	0.413485	0.487389	0.282081	0.411604	0.48919	NA			NA			0.410327	0.667708	0.683284
		0.157389	0.120746	0.124053	0.030727	0.0332574	0.0365289	0.116508	0.0986615	0.110774	0.117539	0.0957264	0.112179							0.197812	0.093063	0.116064
Sample=200	M1	0.3115	0.974	0.998	0.514	0.72	0.747	0.4065	0.5	0.5	0.397	0.5	0.5	0.1225	0.9545	0.9905	0.008	0.477	0.9795	0.2	0.6	0.75
		0.369262	0.111069	0.0315753	0.391097	0.248318	0.250107	0.196332	0	0	0.215494	0	0	0.324575	0.190305	0.0931043	0.0862754	0.49721	0.111095	0.376968	0.261574	0.256495
	M2	0.2265	0.6125	0.991	0.537	0.9435	0.991	0.387	0.756	0.9755	0.5535	0.9705	0.977	NA			NA			0.05	0.725	0.725
		0.252014	0.208896	0.0665088	0.411461	0.158376	0.0665088	0.226456	0.250053	0.107988	0.372863	0.117871	0.104795							0.153897	0.255209	0.255209
	M4	0.3885	0.7635	0.997	0.3755	0.5	0.5	0.785	1	1	0.677	1	1	NA			NA			0.175	0.9	1
		0.419516	0.24976	0.0499349	0.216325	0	0	0.411028	0	0	0.397277	0	0							0.24468	0.205196	0
	Multi-parents	0.272	0.653583	0.995667	0.69625	0.969333	0.991667	0.505083	0.910083	0.984333	0.82325	0.991833	0.983	NA			NA			0.05	0.8125	0.8875
		0.256821	0.21662	0.0366562	0.322231	0.104421	0.0551789	0.158133	0.167515	0.0740423	0.297806	0.0540587	0.0744975							0.153897	0.361603	0.171583
	Star	0.367333	0.899425	0.994625	0.719258	0.869492	0.875983	0.476342	0.538692	0.475465	0.480708	0.580125	0.55325	0.035625	0.768055	0.431093	0	0.459463	0.405477	0.1375	0.395833	0.875
		0.337638	0.200029	0.0505152	0.202044	0.0753546	0.0768626	0.0737702	0.119548	0.0628045	0.0717325	0.114535	0.152198	0.183964	0.360079	0.0765085	0	0.485586	0.0373212	0.297744	0.306037	0
	Layered	0.333458	0.761317	0.816342	0.690286	0.814276	0.834143	0.45641	0.542124	0.680221	0.54925	0.655457	0.699979	0.0224212	0.300529	0.541214	0	0.69175	0.571631	0.075	0.49	0.755
		0.303332	0.13235	0.0397232	0.169128	0.100678	0.0869378	0.0741908	0.0929923	0.0602294	0.119561	0.0781801	0.0327027	0.0783921	0.0727161	0.0737952	0	0.421392	0.0200748	0.24468	0.271254	0.0686333
	Complex	0.52242	0.737858	0.788581	0.294137	0.442524	0.542493	0.419715	0.523321	0.623794	0.416624	0.523813	0.623946	NA			NA			0.697649	0.775446	0.801488
		0.138946	0.084104	0.0699998	0.0357217	0.0372433	0.0425967	0.111927	0.105822	0.113595	0.104486	0.108601	0.112858							0.100208	0.132852	0.0772972
Sample=500	M1	0.819	0.996	0.998	0.689	0.74	0.743	0.4965	0.5	0.5	0.5005	0.5	0.5	0.485	0.995	0.995	0.034	0.868	0.992	0.7	0.725	0.725
		0.299715	0.0445644	0.0315753	0.259512	0.249925	0.250027	0.0417072	0	0	0.0524643	0	0	0.498521	0.070569	0.070569	0.177131	0.333447	0.0627689	0.410391	0.255209	0.255209
	M2	0.4775	0.84	0.986	0.838	0.9845	0.992	0.525	0.9495	0.9685	0.9055	0.9745	0.9755	NA			NA			0.375	0.675	0.8
		0.125537	0.233355	0.0825276	0.254599	0.0867022	0.0627689	0.122024	0.15074	0.121542	0.204601	0.110054	0.107988							0.393199	0.24468	0.251312
	M4	0.6455	0.9955	1	0.4845	0.5	0.5	0.994	1	1	0.936	1	1	NA			NA			0.525	0.95	1
		0.29011	0.0472439	0	0.0867022	0	0	0.0772656	0	0	0.175883	0	0							0.302403	0.153897	0
	Multi-parents	0.50125	0.946	0.988	0.8445	0.993583	0.9955	0.581	0.982167	0.984417	0.98125	0.98175	0.981	NA			NA			0.625	0.95	0.8875
		0.0810401	0.135778	0.0542427	0.190709	0.0505139	0.0395556	0.177869	0.0858481	0.0737306	0.0916509	0.0779028	0.0804911							0.433013	0.102598	0.151201
	Star	0.794	0.99955	0.998825	0.77955	0.885158	0.886375	0.493592	0.509392	0.472786	0.485769	0.644367	0.474674	0.25	0.586934	0.945519	0.013	0.629158	0.3994	0.285417	0.59375	0.875
		0.245309	0.00843319	0.0143423	0.123579	0.060647	0.0685512	0.0563134	0.105235	0.0480376	0.0439023	0.164945	0.0441033	0.431638	0.210418	0.118564	0.111101	0.246803	0.00544699	0.32816	0.0555327	0
	Layered	0.657375	0.967233	0.9326	0.735814	0.835555	0.841167	0.47391	0.624238	0.694217	0.579198	0.717638	0.701064	0.146239	0.351563	0.65883	0.0095	0.721689	0.570643	0.316667	0.67	0.67
		0.140769	0.0579438	0.0715707	0.125235	0.0884596	0.0847955	0.0624698	0.0995916	0.0337255	0.0952193	0.069583	0.0320302	0.154041	0.0623664	0.0942497	0.0957545	0.144585	0.0074539	0.301495	0.0923381	0.0923381
	Complex	0.579118	0.804297	0.84405	0.506663	0.613587	0.658381	0.596185	0.720759	0.772339	0.592159	0.719761	0.771677	NA			NA			0.79631	0.810714	0.807143
		0.0896812	0.0519713	0.029966	0.0502903	0.0410363	0.0339013	0.107293	0.0980933	0.094266	0.103327	0.0998372	0.0908815							0.0929695	0.0811934	0.0985938
Sample=1000	M1	0.9785	0.999	0.997	0.672	0.7325	0.746	0.5	0.5	0.5	0.5	0.5	0.5	0.894	0.995	0.998	0.078	0.969	0.9885	0.725	0.625	0.825
		0.101479	0.0223495	0.0386328	0.237639	0.249512	0.250093	0	0	0	0	0	0	0.307178	0.070569	0.044699	0.261695	0.159889	0.0749892	0.255209	0.222131	0.24468
	M2	0.506	0.9775	0.9915	0.9035	0.9955	0.993	0.563	0.973	0.979	0.9705	0.9745	0.9755	NA			NA			0.75	0.85	0.8
		0.0588852	0.103704	0.0646679	0.197425	0.0472439	0.0587746	0.166008	0.113065	0.100345	0.117871	0.110054	0.107988							0.256495	0.235081	0.251312
	M4	0.89	1	1	0.5	0.5	0.5	1	1	1	0.997	1	1	NA			NA			0.95	1	1
		0.207227	0	0	0	0	0	0	0	0	0.0386328	0	0							0.153897	0	0
	Multi-parents	0.51075	0.993	0.990167	0.899833	0.999	0.997333	0.638	0.983917	0.983	0.99375	0.981833	0.9835	NA			NA			0.8875	0.9	0.875
		0.0676499	0.0427531	0.0497516	0.154169	0.0182391	0.0297096	0.208265	0.0741874	0.0767043	0.0450051	0.0805109	0.0751669							0.127604	0.125656	0.128247
	Star	0.964975	0.998875	0.99825	0.80185	0.888875	0.888433	0.501994	0.475592	0.470174	0.484667	0.49974	0.475776	0.762911	0.537587	1	0.0465	0.413428	0.3995	0.54375	0.59375	0.875
		0.127024	0.0142148	0.0170581	0.101584	0.0659985	0.0613311	0.0677213	0.0633101	0.0506721	0.0387442	0.106734	0.0433496	0.423932	0.169434	0	0.20768	0.0449351	0.00497743	0.142089	0.0555327	0
	Layered	0.866283	0.99055	0.9988	0.758376	0.842717	0.838817	0.48374	0.67935	0.692817	0.585201	0.709045	0.699267	0.336255	0.514844	0.85875	0.07075	0.583008	0.571071	0.63625	0.69	0.755
		0.132533	0.0299014	0.010894	0.113147	0.0854666	0.0853473	0.0715016	0.0592605	0.0334052	0.0892288	0.053845	0.0255409	0.0891582	0.185696	0.14107	0.251983	0.0434901	0.00504064	0.0808975	0.102084	0.0510418
	Complex	0.670527	0.999357	0.999857	0.679726	0.72712	0.739914	0.712144	0.940915	0.967336	0.714264	0.944187	0.968482	NA			NA			0.789286	0.760714	0.789286
		0.0566033	0.00674912	0.00319278	0.0407794	0.024135	0.017809	0.110621	0.0892886	0.0615015	0.110894	0.0856906	0.0621685							0.113735	0.0875585	0.0850696

## Sheet: Table S4
Table S4: Assessing the performance to calculate the type I error, which is the number of times the edge between genes T1 and T2 is inferred out of the total number of simulated data sets. The mean value between the inferred graph by each of the six methods and the truth. To control for multiple testing, we set the FDR to be 0.05 for MRPC, and the single-test type I error rate to be 0.05 for mmhc…
		MRPC			mmhc			pc (Conservative=TRUE)			pc (Conservative=FALSE)			findr			cit			QPSO*
		Strength of Signal (𝞬)			Strength of Signal (𝞬)			Strength of Signal (𝞬)			Strength of Signal (𝞬)			Strength of Signal (𝞬)			Strength of Signal (𝞬)			Strength of Signal (𝞬)
		0.2	0.5	1	0.2	0.5	1	0.2	0.5	1	0.2	0.5	1	0.2	0.5	1	0.2	0.5	1	0.2	0.5	1
Sample=50	M0	0.001	0.003	0.002	0.052	0.034	0.02	0.053	0.034	0.02	0.053	0.034	0.02	0	0	0	NA			NA
	M3	0	0	0	0.047	0.024	0.026	0.047	0.024	0.026	0.047	0.024	0.026	0	0	0
Sample=200	M0	0.006	0.003	0.003	0.025	0.024	0.015	0.045	0.032	0.017	0.045	0.032	0.017	0	0	0	NA			NA
	M3	0	0	0	0.022	0.01	0.03	0.04	0.024	0.059	0.04	0.024	0.059	0	0	0
Sample=500	M0	0.005	0.002	0.004	0.013	0.011	0.008	0.042	0.035	0.023	0.042	0.035	0.023	0	0	0	NA			NA
	M3	0	0	0	0.018	0.009	0.012	0.041	0.031	0.045	0.041	0.031	0.045	0	0	0
Sample=1000	M0	0.003	0.006	0.002	0.009	0.011	0.008	0.04	0.028	0.022	0.04	0.028	0.022	0	0	0	NA			NA
	M3	0	0	0	0.012	0.009	0.009	0.037	0.042	0.06	0.037	0.042	0.06	0	0	0

## Sheet: Table S5
Table S5: Runtime (seconds per data set) of each method on data simulated from different graphs. All jobs were ran on Mac OS Version 10.11.6 (CPU 2.2 GHz; RAM 16 GB).
	MRPC	mmhc	PCccons	PC	findr	cit	QPSO
Model 0	0.222	0.073	0.019	0.014	0.004	NA	NA
Model 1	0.296	0.069	0.043	0.013	0.004	0.587	44.34
Model 2	0.228	0.068	0.02	0.013	NA	NA	40.79
Model 3	0.221	0.063	0.021	0.013	0.004	NA	NA
Model 4	0.217	0.064	0.022	0.013	NA	NA	44.22
Multi-parent	0.242	0.07	0.025	0.018	NA	NA	102.24
Star	0.318	0.082	0.163	0.045	0.015	7.133	618.58
Layered	0.292	0.093	0.346	0.039	0.031	11.618	274.73
Complex	1.611	0.208	0.991	0.258	NA	NA	1272.5

## Sheet: Table S6
Table S6: List of the 62 eQTLs with corresponding topologies inferred by MRPC (β=0.005 and FDR=0.05) for the 373 European samples in the GEUVADIS data, and replication analysis in GTEx LCL samples. We do the upsampling (373: same sample of GEUVADIS data) in GTEx LCL data. * indicating the replication in GTEx LCL samples by upsampling.
Topologies	SNPs	Count	SNP-gene sets are found in GTEx LCL samples	Count	Replicated by MRPC in GTEx LCL samples	Count
M0	NA	0	NA	0	NA	0
M1	esv2658587, rs1052270, rs1106374, rs138311123, rs139561951, rs142060986, rs150605045, rs150901855, rs184780012, rs1987471, rs200170151, rs2487161, rs479844, rs599134, rs7124238, rs73156820, rs7585737, rs76443798, rs9411298	19	rs1052270, rs1106374, rs138311123, rs139561951, rs142060986, rs150605045, rs1987471, rs2487161, rs479844, rs599134, rs7124238, rs73156820, rs7585737, rs9411298	14	rs479844, rs7124238, rs599134, rs7585737*, rs2487161, rs1106374* rs138311123*,rs9411298, rs150605045*, rs142060986*, rs73156820*, rs1987471*	12
M2	NA	0	NA	0	NA	0
M3	rs10678686, rs12537647, rs12709891, rs12884337, rs2278858, rs2534709, rs28718968, rs4840568, rs610226, rs7959622	10	rs10678686, rs12709891, rs12884337, rs2278858, rs2534709, rs34851857, rs4840568, rs610226, rs7959622	9	rs10678686*, rs2534709*, rs12709891*, rs12884337*, rs4840568*, rs2278858*, rs7959622*	7
M4	rs11547207, rs12104210, rs140583028, rs230326, rs28718968, rs34851857, rs425437, rs4911983, rs55928920, rs56084453, rs608972, rs75292946, rs760518, rs7663027, rs7806550, rs7943666, rs9274660	17	rs11547207, rs12104210, rs140583028, rs230326, rs28718968, rs3735701, rs425437, rs4911983, rs55928920, rs56084453, rs608972, rs75292946, rs760518, rs7663027, rs7806550, rs7943666	16	rs12104210*, rs28718968*, rs425437*, rs56084453*, rs760518*, rs7806550*	6
Three-Node Alternative	esv2658282, rs10134767, rs12551623, rs201062833, rs4434935, rs58163887, rs6963681, rs9426902	8	rs12551623, rs4434935, rs58163887, rs9426902	4	rs12551623, rs4434935*, rs58163887, rs9426902	4
Four-Node 1	esv2676246	1
Four-Node 2	rs11305802, rs113465943	2	rs11305802	1	rs11305802*	1
Four-Node 3	rs139719322, rs147156488	2	rs147156488	1
Four-Node 4	rs148649543	1
Four-Node 5	rs2300371	1
Four-Node 6	rs3858954	1	rs3858954	1

## Sheet: Table S7
Table S7: Replication analysis of GEUVADIS eQTL-gene sets inferred by MRPC to follow Model 1 in GTEx LCL samples. We applied MRPC (at FDR of 0.05), findr and cit (both at family-wise type I error rate of 0.05) in the replication analysis. Gene names are based on GRCh37. Among all 19 sets inferred with Model 1, 14 eQTL-gene sets (in black) have data in both consortia. The sets in grey do not have …
	eQTL-gene sets in GEUVADIS European samples			Replication in GTEx LCL samples
Index	SNP	Regulator	Target	MRPC	findr	cit
20	rs142060986	FAM27E1	RP11-292F9.1	Y*	Y	Y*
32	rs2487161	NUB1	WDR86	Y	Y	Y
40	rs479844	OVOL1	AP5B1	Y	Y	Y*
50	rs7124238	SWAP70	SBF2-AS1	Y	Y	Y*
53	rs7585737	CAPN14	EHD3	Y*	Y*	Y*
7	rs1106374	AC007952.5	GRAPL	Y*	Y
16	rs138311123	LRRC37A	LRRC37A2	Y*	Y
23	rs150605045	AGAP9	AGAP10	Y*	Y
26	rs1987471	EIF3CL	EIF3C	Y*	Y*
46	rs599134	CEPT1	DRAM2	Y	Y
51	rs73156820	P2RY1	RP11-38P22.2	Y*	Y*
61	rs9411298	C9orf139	FUT7	Y	Y*
5	rs1052270	TMOD1	TSTD2		Y*
17	rs139561951	TCF19	POU5F1
2	esv2658587	APOBEC3B	APOBEC3A
24	rs150901855	ARL17B	ARL17A
25	rs184780012	FAM153A	FAM153C
27	rs200170151	P3H4	FKBP10
55	rs76443798	CISD3	CTB-58E17.5
Total				12	13	5

## Sheet: Table S8
Table S8: Replication analysis of GEUVADIS eQTL-gene sets inferred by MRPC to follow Model 3 in GTEx LCL samples. We applied MRPC (at FDR of 0.05) in the replication analysis. Gene names are based on GRCh37. Among all 10 sets inferred with Model 3, 9 eQTL-gene sets (in black) have data in both consortia. The sets in grey do not have complete data in GTEx LCL samples. Y indicates replication witho…
	eQTL-gene sets in GEUVADIS European samples			Replication in GTEx LCL samples
Index	SNP			MRPC
6	rs10678686	AP006621.3	CEND1	Y*
14	rs12709891	QPCTL	SNRPD2	Y*
15	rs12884337	SLC7A7	MMP14	Y*
29	rs2278858	LCMT2	ADAL	Y*
33	rs2534709	VAMP1	TAPBPL	Y*
41	rs4840568	RP11-148O21.2	FAM167A	Y*
59	rs7959622	ITGA7	CD63	Y*
35	rs34851857	SRGAP2	ELK4
48	rs610226	FXYD2	DSCAML1
12	rs12537647	AC105052.1	POLR2J3
Total				7

## Sheet: Table S9
Table S9: Replication analysis of GEUVADIS eQTL-gene sets inferred by MRPC to follow Model 4 in GTEx LCL samples. We applied MRPC (at FDR of 0.05) in the replication analysis. Gene names are based on GRCh37. Among all 17 sets inferred with Model 4, 16 eQTL-gene sets (in black) have data in both consortia. The sets in grey do not have complete data in GTEx LCL samples. Y indicates replication with…
	eQTL-gene sets in GEUVADIS European samples			Replication in GTEx LCL samples
Index	SNP			MRPC
11	rs12104210	ZFP28	ZNF71	Y*
34	rs28718968	COQ2	PLAC8	Y*
38	rs425437	MARC2	C1orf115	Y*
44	rs56084453	ZNF502	ZNF501	Y*
54	rs760518	NCF4	CSF2RB	Y*
57	rs7806550	ITGB8	AC005083.1	Y*
10	rs11547207	CIB2	SH2D7
19	rs140583028	MYLK4	WRNIP1
31	rs230326	BMP8B	BMP8A
36	rs3735701	SLC10A5	CHMP4C
42	rs4911983	AKR7A3	AKR7A2
43	rs55928920	SERPINB8	HMSD
47	rs608972	PIWIL4	FUT4
52	rs75292946	ZP3	POMZP3
56	rs7663027	CYP4V2	FAM149A
58	rs7943666	ACAD8	THYN1
60	rs9274660	HLA-DQA1	HLA-DQB1
Total				6

## Sheet: Table S10
Table S10: Replication analysis of GEUVADIS eQTL-gene sets inferred by MRPC to follow the three-node alternative topology in GTEx LCL samples. This topology has only one edge, which is undirected and connects the two genes (see Fig. 4b in the main text). We applied MRPC (at FDR of 0.05) in the replication analysis. Gene names are based on GRCh37. Among all 8 sets inferred with three-node alternat…
	eQTL-gene sets in GEUVADIS European samples			Replication in GTEx LCL samples
Index	SNP			MRPC
13	rs12551623	NPDC1	ENTPD2	Y
45	rs58163887	SH3BP5	SH3BP5-AS1	Y
62	rs9426902	S100A6	S100A4	Y
39	rs4434935	ANXA8L2	ANXA8	Y*
1	esv2658282	UGT2B15	UGT2B17
4	rs10134767	SLC25A29	RP11-638I2.6
28	rs201062833	TNFRSF13C	CTA-250D10.23
49	rs6963681	MTPN	AC015987.2
Total				4

[truncated: 1 more sheets: Table S11]
